# Supplementary material for: Healthy Ageing and Gut Microbiota: A Study on Longevity in Adults
Source: Microorganisms. 2025 Jul 14;13(7):1657. doi: 10.3390/microorganisms13071657 (PMC12298205; doi:10.3390/microorganisms13071657)
Supplement: Supplementary file 1 [file microorganisms-13-01657-s001.zip]

Archive with 2 entries (2 files):
- microorganisms-3634894-supplementary figures.docx
- microorganisms-3634894-supplementary-table.csv
