# Supplementary material for: Healthy Ageing and Gut Microbiota: A Study on Longevity in Adults
Source: Microorganisms. 2025 Jul 14;13(7):1657. doi: 10.3390/microorganisms13071657 (PMC12298205; doi:10.3390/microorganisms13071657)
Supplement: Supplementary file 1 [file microorganisms-13-01657-s001.zip › microorganisms-3634894-supplementary-table.csv]

	we.ep	we.eBH	wi.ep	wi.eBH
d__Bacteria|c__Candidatus Babeliae|o__Candidatus Babeliales|f__Candidatus Babeliaceae|g__Candidatus Babela|s__Candidatus Babela massiliensis	0.112058645676762	0.997191710286756	0.0433354809090051	0.932199325469761
d__Bacteria|p__Acidobacteria|c__Acidobacteriia|o__Acidobacteriales|f__Acidobacteriaceae|g__Granulicella|s__Granulicella sp. WH15	0.154469340166124	0.996614624162049	0.0310492373647076	0.608969281154062
d__Bacteria|p__Acidobacteria|c__Acidobacteriia|o__Acidobacteriales|f__Acidobacteriaceae|g__Terriglobus|s__Terriglobus saanensis	0.0203324738390107	0.800245128196387	0.0225935076191385	0.527468622592431
d__Bacteria|p__Actinobacteria|c__Acidimicrobiia|o__Acidimicrobiales|f__Iamiaceae|s__Iamiaceae bacterium SCSIO 58843	0.119604382445665	0.894472257581816	0.00438573704146012	0.339511745827709
d__Bacteria|p__Actinobacteria|c__Actinobacteria|o__Actinomycetales|f__Actinomycetaceae|g__Actinomyces|s__Actinomyces qiguomingii	0.0162913063422147	0.7793571008389	0.0139190005165991	0.44217970639561
d__Bacteria|p__Actinobacteria|c__Actinobacteria|o__Actinomycetales|f__Actinomycetaceae|g__Actinomyces|s__Actinomyces slackii	0.022133566216328	0.810725009022363	0.0290089231757235	0.568101616296869
d__Bacteria|p__Actinobacteria|c__Actinobacteria|o__Actinomycetales|f__Actinomycetaceae|g__Actinomyces|s__Actinomyces sp. 432	0.0506920509062969	0.830451501006003	0.00910252765986586	0.405451229263991
d__Bacteria|p__Actinobacteria|c__Actinobacteria|o__Candidatus Nanopelagicales|f__Candidatus Nanopelagicaceae|g__Candidatus Nanopelagicus|s__Candidatus Nanopelagicus limnes	0.0459402923285665	0.988938382208193	0.0133577429309933	0.852066956683255
d__Bacteria|p__Actinobacteria|c__Actinobacteria|o__Corynebacteriales|f__Corynebacteriaceae|g__Corynebacterium|s__Corynebacterium atypicum	0.00485981316783332	0.651044938254108	0.00436588109773796	0.317727994637402
d__Bacteria|p__Actinobacteria|c__Actinobacteria|o__Corynebacteriales|f__Corynebacteriaceae|g__Corynebacterium|s__Corynebacterium frankenforstense	0.0196444666525743	0.78014145335958	0.00926180568932834	0.408779901496109
d__Bacteria|p__Actinobacteria|c__Actinobacteria|o__Corynebacteriales|f__Corynebacteriaceae|g__Corynebacterium|s__Corynebacterium mycetoides	0.0552938547084894	0.831969249558874	0.00882182829430509	0.398509726605101
d__Bacteria|p__Actinobacteria|c__Actinobacteria|o__Corynebacteriales|f__Corynebacteriaceae|g__Corynebacterium|s__Corynebacterium sp. 2019	0.0101625187518486	0.751582439061002	0.00485319702655955	0.350701745267063
d__Bacteria|p__Actinobacteria|c__Actinobacteria|o__Corynebacteriales|f__Corynebacteriaceae|g__Corynebacterium|s__Corynebacterium xerosis	0.0393093828667446	0.855875848807196	0.0196291897180154	0.484015625852688
d__Bacteria|p__Actinobacteria|c__Actinobacteria|o__Corynebacteriales|f__Gordoniaceae|g__Gordonia|s__Gordonia sp. HY186	0.023510885826722	0.818618959500116	0.0207266519379317	0.506126048424643
d__Bacteria|p__Actinobacteria|c__Actinobacteria|o__Corynebacteriales|f__Mycobacteriaceae|g__Mycobacterium|s__Mycobacterium grossiae	0.0522406408643473	0.876936141754528	0.0394674831624756	0.594030203765092
d__Bacteria|p__Actinobacteria|c__Actinobacteria|o__Corynebacteriales|f__Mycobacteriaceae|g__Mycobacterium|s__Mycobacterium marseillense	0.0930436025471426	0.899667260844035	0.0395670229384986	0.608737154747403
d__Bacteria|p__Actinobacteria|c__Actinobacteria|o__Corynebacteriales|f__Mycobacteriaceae|g__Mycobacterium|s__Mycobacterium noviomagense	0.0134782388586276	0.758418167602837	0.00976564129655843	0.399137187981598
d__Bacteria|p__Actinobacteria|c__Actinobacteria|o__Corynebacteriales|f__Mycobacteriaceae|g__Mycobacterium|s__Mycobacterium shigaense	0.0232709204441894	0.807694308500283	0.0445917110611695	0.615334916036399
d__Bacteria|p__Actinobacteria|c__Actinobacteria|o__Corynebacteriales|f__Mycobacteriaceae|g__Mycobacteroides|s__Mycobacteroides immunogenum	0.0735668523842543	0.879997574947904	0.0447310662569443	0.64135350301343
d__Bacteria|p__Actinobacteria|c__Actinobacteria|o__Corynebacteriales|f__Mycobacteriaceae|g__Mycolicibacterium|s__Mycolicibacterium boenickei	0.197632780219796	0.954979459582463	0.0318858471268362	0.592564843321086
d__Bacteria|p__Actinobacteria|c__Actinobacteria|o__Corynebacteriales|f__Mycobacteriaceae|g__Mycolicibacterium|s__Mycolicibacterium phlei	0.0603555304292529	0.902170817549362	0.0357549879787292	0.58490963223366
d__Bacteria|p__Actinobacteria|c__Actinobacteria|o__Corynebacteriales|f__Mycobacteriaceae|g__Mycolicibacterium|s__Mycolicibacterium psychrotolerans	0.0670332141958925	0.870313884020009	0.00979056086576979	0.393590031723271
d__Bacteria|p__Actinobacteria|c__Actinobacteria|o__Corynebacteriales|f__Mycobacteriaceae|g__Mycolicibacterium|s__Mycolicibacterium pulveris	0.0832796442538987	0.875946882027468	0.0240552813904929	0.53022830237547
d__Bacteria|p__Actinobacteria|c__Actinobacteria|o__Corynebacteriales|f__Mycobacteriaceae|g__Mycolicibacterium|s__Mycolicibacterium rhodesiae	0.0170943062901338	0.786122650085064	0.0193480630287347	0.465314982656962
d__Bacteria|p__Actinobacteria|c__Actinobacteria|o__Corynebacteriales|f__Mycobacteriaceae|g__Mycolicibacterium|s__Mycolicibacterium smegmatis	0.00867189190201102	0.714522788037815	0.003225259428801	0.308082247773919
d__Bacteria|p__Actinobacteria|c__Actinobacteria|o__Corynebacteriales|f__Mycobacteriaceae|g__Mycolicibacterium|s__Mycolicibacterium thermoresistibile	0.0575412665050462	0.863329908005197	0.0335641963812227	0.578161903329643
d__Bacteria|p__Actinobacteria|c__Actinobacteria|o__Corynebacteriales|f__Mycobacteriaceae|g__Mycolicibacterium|s__Mycolicibacterium vanbaalenii	0.0582625572857041	0.861042053825276	0.00760116431047328	0.390040850554661
d__Bacteria|p__Actinobacteria|c__Actinobacteria|o__Corynebacteriales|f__Mycobacteriaceae|g__Mycolicibacter|s__Mycolicibacter minnesotensis	0.0530087511042115	0.863479683890166	0.0337618805350635	0.576019429819622
d__Bacteria|p__Actinobacteria|c__Actinobacteria|o__Corynebacteriales|f__Nocardiaceae|g__Nocardia|s__Nocardia arthritidis	0.0355093339729803	0.857296230589506	0.0234172385863662	0.542836590944509
d__Bacteria|p__Actinobacteria|c__Actinobacteria|o__Corynebacteriales|f__Nocardiaceae|g__Nocardia|s__Nocardia sp. CS682	0.0218040694612685	0.81307879961766	0.00964363019798721	0.414070908648657
d__Bacteria|p__Actinobacteria|c__Actinobacteria|o__Corynebacteriales|f__Nocardiaceae|g__Rhodococcus|s__Rhodococcus sp. X156	0.194593681394727	0.949415483071682	0.0134048963785119	0.452670941407332
d__Bacteria|p__Actinobacteria|c__Actinobacteria|o__Frankiales|f__Frankiaceae|g__Frankia|s__Candidatus Frankia datiscae	0.0186190689872538	0.800237187881384	0.0123624668412423	0.451602025556296
d__Bacteria|p__Actinobacteria|c__Actinobacteria|o__Frankiales|f__Frankiaceae|g__Frankia|s__Frankia alni	0.0466335866201355	0.841066868587262	0.0232081376791011	0.502322192396131
d__Bacteria|p__Actinobacteria|c__Actinobacteria|o__Frankiales|f__Frankiaceae|g__Frankia|s__Frankia inefficax	0.0108131956618977	0.754982810434549	0.00890614700868237	0.401608519326224
d__Bacteria|p__Actinobacteria|c__Actinobacteria|o__Geodermatophilales|f__Geodermatophilaceae|g__Blastococcus|s__Blastococcus saxobsidens	0.026856523862906	0.804443813269086	0.00915465141127508	0.391606537802997
d__Bacteria|p__Actinobacteria|c__Actinobacteria|o__Geodermatophilales|f__Geodermatophilaceae|g__Modestobacter|s__Modestobacter marinus	0.0250450041264825	0.821800269818683	0.021193386423705	0.528632204844118
d__Bacteria|p__Actinobacteria|c__Actinobacteria|o__Kineosporiales|f__Kineosporiaceae|g__Kineococcus|s__Kineococcus radiotolerans	0.0296595573048226	0.810642425391665	0.00292943051575983	0.318198922665294
d__Bacteria|p__Actinobacteria|c__Actinobacteria|o__Micrococcales|f__Bogoriellaceae|g__Georgenia|s__Georgenia sp. Z443	0.0448570094349978	0.884433328675375	0.04105222284976	0.65127698026156
d__Bacteria|p__Actinobacteria|c__Actinobacteria|o__Micrococcales|f__Brevibacteriaceae|g__Brevibacterium|s__Brevibacterium sp. CS2	0.162313290810178	0.94768491434735	0.0187734766412251	0.508319103598964
d__Bacteria|p__Actinobacteria|c__Actinobacteria|o__Micrococcales|f__Cellulomonadaceae|g__Cellulomonas|s__Cellulomonas fimi	0.0466201456067548	0.826879413706886	0.0149197838077642	0.453661944404057
d__Bacteria|p__Actinobacteria|c__Actinobacteria|o__Micrococcales|f__Cellulomonadaceae|g__Cellulomonas|s__Cellulomonas gilvus	0.0886034808220919	0.875113329638043	0.0299722999819242	0.554336572586713
d__Bacteria|p__Actinobacteria|c__Actinobacteria|o__Micrococcales|f__Cellulomonadaceae|g__Cellulomonas|s__Cellulomonas sp. 40-2	0.0425334579623237	0.847853471659793	0.0401063263188372	0.6314771212726
d__Bacteria|p__Actinobacteria|c__Actinobacteria|o__Micrococcales|f__Dermabacteraceae|g__Brachybacterium|s__Brachybacterium ginsengisoli	0.0786489918199184	0.885987041572795	0.00594700849748642	0.358137923950681
d__Bacteria|p__Actinobacteria|c__Actinobacteria|o__Micrococcales|f__Dermatophilaceae|g__Austwickia|s__Austwickia chelonae	0.0390304460884291	0.868534374977991	0.0337340421027732	0.590500856797202
d__Bacteria|p__Actinobacteria|c__Actinobacteria|o__Micrococcales|f__Intrasporangiaceae|g__Janibacter|s__Janibacter melonis	0.0267644648578148	0.840907982931575	0.0208483369764404	0.521189075604178
d__Bacteria|p__Actinobacteria|c__Actinobacteria|o__Micrococcales|f__Intrasporangiaceae|g__Ornithinimicrobium|s__Ornithinimicrobium sp. H23M54	0.0892868018251963	0.895173807167068	0.0380821369051161	0.627004284911132
d__Bacteria|p__Actinobacteria|c__Actinobacteria|o__Micrococcales|f__Intrasporangiaceae|g__Serinicoccus|s__Serinicoccus marinus	0.0187533538388153	0.79318611626481	0.0215257080720393	0.50011177186656
d__Bacteria|p__Actinobacteria|c__Actinobacteria|o__Micrococcales|f__Intrasporangiaceae|g__Serinicoccus|s__Serinicoccus sp. JLT9	0.0732361291049278	0.878739185462786	0.0103052879089635	0.409149842959894
d__Bacteria|p__Actinobacteria|c__Actinobacteria|o__Micrococcales|f__Microbacteriaceae|g__Agromyces|s__Agromyces sp. KACC 19306	0.07779201820152	0.886724654396309	0.0324629436564543	0.573061808450766
d__Bacteria|p__Actinobacteria|c__Actinobacteria|o__Micrococcales|f__Microbacteriaceae|g__Gryllotalpicola|s__Gryllotalpicola sp. 2DFW10M-5	0.0424102979411924	0.85771183103653	0.0385149450496872	0.610583128416682
d__Bacteria|p__Actinobacteria|c__Actinobacteria|o__Micrococcales|f__Microbacteriaceae|g__Leifsonia|s__Leifsonia sp. PS1209	0.00642794418501372	0.712815793539086	0.00685146536826497	0.365240536416594
d__Bacteria|p__Actinobacteria|c__Actinobacteria|o__Micrococcales|f__Microbacteriaceae|g__Leucobacter|s__Leucobacter sp. DSM 101948	0.0816000696709437	0.896005651781357	0.0362876102489355	0.603583919975451
d__Bacteria|p__Actinobacteria|c__Actinobacteria|o__Micrococcales|f__Microbacteriaceae|g__Microbacterium|s__Microbacterium hominis	0.0205995018008873	0.810746939906859	0.021681151543728	0.525683571887062
d__Bacteria|p__Actinobacteria|c__Actinobacteria|o__Micrococcales|f__Microbacteriaceae|g__Microbacterium|s__Microbacterium lemovicicum	0.0892013213623355	0.900450106908082	0.0190282049849072	0.517110528510087
d__Bacteria|p__Actinobacteria|c__Actinobacteria|o__Micrococcales|f__Microbacteriaceae|g__Microbacterium|s__Microbacterium sediminis	0.0502082448298955	0.877475970241035	0.0212035319355005	0.535792034867975
d__Bacteria|p__Actinobacteria|c__Actinobacteria|o__Micrococcales|f__Microbacteriaceae|g__Microbacterium|s__Microbacterium sp. ST-M6	0.0523872837399155	0.854429502477491	0.0180922901139418	0.497906762346277
d__Bacteria|p__Actinobacteria|c__Actinobacteria|o__Micrococcales|f__Microbacteriaceae|g__Microbacterium|s__Microbacterium sp. Y-01	0.0903016267299928	0.903194952902861	0.0333898860681972	0.582208282071218
d__Bacteria|p__Actinobacteria|c__Actinobacteria|o__Micrococcales|f__Microbacteriaceae|g__Rathayibacter|s__Rathayibacter sp. VKM Ac-2759	0.13047213455153	0.905023505043274	0.0151799472704106	0.457724342468784
d__Bacteria|p__Actinobacteria|c__Actinobacteria|o__Micrococcales|f__Microbacteriaceae|g__Rathayibacter|s__Rathayibacter sp. VKM Ac-2760	0.0278548054094172	0.804973959222507	0.0079721705190734	0.374238939245684
d__Bacteria|p__Actinobacteria|c__Actinobacteria|o__Micrococcales|f__Microbacteriaceae|g__Rathayibacter|s__Rathayibacter tanaceti	0.124290275413036	0.928115530329125	0.0419169424454888	0.615437573927727
d__Bacteria|p__Actinobacteria|c__Actinobacteria|o__Micrococcales|f__Microbacteriaceae|g__Rhodoluna|s__Candidatus Rhodoluna planktonica	0.0737802379305752	0.993663660086032	0.0304929988337057	0.926739229308079
d__Bacteria|p__Actinobacteria|c__Actinobacteria|o__Micrococcales|f__Micrococcaceae|g__Arthrobacter|s__Arthrobacter sp. KBS0702	0.0334663728857957	0.845793205679495	0.0206413735024483	0.494105617968942
d__Bacteria|p__Actinobacteria|c__Actinobacteria|o__Micrococcales|f__Micrococcaceae|g__Arthrobacter|s__Arthrobacter sp. QXT-31	0.0620155146394338	0.881477292966327	0.0422294395406181	0.582602102834596
d__Bacteria|p__Actinobacteria|c__Actinobacteria|o__Micrococcales|f__Micrococcaceae|g__Arthrobacter|s__Arthrobacter sp. U41	0.0227987205277015	0.805172744847462	0.0403205140040776	0.617492183617789
d__Bacteria|p__Actinobacteria|c__Actinobacteria|o__Micrococcales|f__Micrococcaceae|g__Auritidibacter|s__Auritidibacter sp. NML130574	0.0421653362506828	0.847989550778559	0.0217087325011435	0.503550733833269
d__Bacteria|p__Actinobacteria|c__Actinobacteria|o__Micrococcales|f__Micrococcaceae|g__Kocuria|s__Kocuria turfanensis	0.0561891384904718	0.893161388285213	0.0360671038632718	0.600363480417211
d__Bacteria|p__Actinobacteria|c__Actinobacteria|o__Micrococcales|f__Promicromonosporaceae|g__Xylanimonas|s__Xylanimonas allomyrinae	0.0247043995407569	0.792545370674831	0.00976429368916414	0.415300747736884
d__Bacteria|p__Actinobacteria|c__Actinobacteria|o__Micrococcales|f__Ruaniaceae|g__Ruania|s__Ruania sp. HY168	0.0492107123654887	0.876184746900627	0.0261090204540782	0.553121726334954
d__Bacteria|p__Actinobacteria|c__Actinobacteria|o__Micromonosporales|f__Micromonosporaceae|g__Actinoplanes|s__Actinoplanes friuliensis	0.035693928040134	0.861510246820465	0.0164907201778358	0.488265333277061
d__Bacteria|p__Actinobacteria|c__Actinobacteria|o__Micromonosporales|f__Micromonosporaceae|g__Actinoplanes|s__Actinoplanes sp. OR16	0.0684694577087332	0.853360979382062	0.00625779596906626	0.362823944737101
d__Bacteria|p__Actinobacteria|c__Actinobacteria|o__Micromonosporales|f__Micromonosporaceae|g__Micromonospora|s__Micromonospora inositola	0.0871014223821071	0.884193411219247	0.0459674888243514	0.633202095970469
d__Bacteria|p__Actinobacteria|c__Actinobacteria|o__Micromonosporales|f__Micromonosporaceae|g__Micromonospora|s__Micromonospora narathiwatensis	0.0724242351050532	0.860022481928824	0.0143481810694196	0.438718294268798
d__Bacteria|p__Actinobacteria|c__Actinobacteria|o__Micromonosporales|f__Micromonosporaceae|g__Micromonospora|s__Micromonospora sp. B006	0.138035366472194	0.933005571406349	0.0497106795155827	0.666316944327364
d__Bacteria|p__Actinobacteria|c__Actinobacteria|o__Micromonosporales|f__Micromonosporaceae|g__Micromonospora|s__Micromonospora sp. WMMA2032	0.017128975488664	0.781645124068233	0.0081181721005801	0.401730023311428
d__Bacteria|p__Actinobacteria|c__Actinobacteria|o__Micromonosporales|f__Micromonosporaceae|g__Micromonospora|s__Micromonospora sp. WMMC415	0.0416141468448355	0.840883657491497	0.0357906596852017	0.585273379776833
d__Bacteria|p__Actinobacteria|c__Actinobacteria|o__Micromonosporales|f__Micromonosporaceae|g__Micromonospora|s__Micromonospora tulbaghiae	0.115930300270152	0.924849226226592	0.0457779865552628	0.654067692569877
d__Bacteria|p__Actinobacteria|c__Actinobacteria|o__Propionibacteriales|f__Nocardioidaceae|g__Aeromicrobium|s__Aeromicrobium sp. 592	0.0742580674022285	0.881174093583515	0.0151442404740425	0.475081231398909
d__Bacteria|p__Actinobacteria|c__Actinobacteria|o__Propionibacteriales|f__Nocardioidaceae|g__Aeromicrobium|s__Aeromicrobium sp. A1-2	0.0253253930059162	0.811960221759955	0.0316014461324565	0.567786517402302
d__Bacteria|p__Actinobacteria|c__Actinobacteria|o__Propionibacteriales|f__Nocardioidaceae|g__Friedmanniella|s__Friedmanniella luteola	0.119877545216924	0.915636363475169	0.0327110723168424	0.594554680012319
d__Bacteria|p__Actinobacteria|c__Actinobacteria|o__Propionibacteriales|f__Nocardioidaceae|g__Nocardioides|s__Nocardioides sp. HDW12A	0.0238894454849715	0.714661337981963	0.00350505726798148	0.280540432378433
d__Bacteria|p__Actinobacteria|c__Actinobacteria|o__Propionibacteriales|f__Nocardioidaceae|g__Nocardioides|s__Nocardioides sp. JQ2195	0.0707861151097866	0.888310424020413	0.0166265754039038	0.488087305341834
d__Bacteria|p__Actinobacteria|c__Actinobacteria|o__Propionibacteriales|f__Propionibacteriaceae|g__Acidipropionibacterium|s__Acidipropionibacterium acidipropionici	0.0352610364628081	0.857627366515343	0.0229593256815512	0.536764733544043
d__Bacteria|p__Actinobacteria|c__Actinobacteria|o__Propionibacteriales|f__Propionibacteriaceae|g__Acidipropionibacterium|s__Acidipropionibacterium virtanenii	0.128910639751019	0.924850128140319	0.0259960722437777	0.552379083202023
d__Bacteria|p__Actinobacteria|c__Actinobacteria|o__Propionibacteriales|f__Propionibacteriaceae|g__Auraticoccus|s__Auraticoccus monumenti	0.0416727244171731	0.871557449068777	0.0296178317428425	0.575645723162716
d__Bacteria|p__Actinobacteria|c__Actinobacteria|o__Propionibacteriales|f__Propionibacteriaceae|g__Cutibacterium|s__Cutibacterium avidum	0.0137202832232221	0.770419955722327	0.0114309794529373	0.439720932093083
d__Bacteria|p__Actinobacteria|c__Actinobacteria|o__Propionibacteriales|f__Propionibacteriaceae|g__Propioniciclava|s__Propioniciclava sp. HDW11	0.0498485360448922	0.83852993252287	0.00615382358856329	0.355802781687651
d__Bacteria|p__Actinobacteria|c__Actinobacteria|o__Propionibacteriales|f__Propionibacteriaceae|g__Tessaracoccus|s__Tessaracoccus aquimaris	0.00719015524386831	0.735165115214261	0.00791977292228992	0.398314893535497
d__Bacteria|p__Actinobacteria|c__Actinobacteria|o__Pseudonocardiales|f__Pseudonocardiaceae|g__Actinosynnema|s__Actinosynnema pretiosum	0.0330836022934123	0.76798854418889	0.00212943533253412	0.269089473132083
d__Bacteria|p__Actinobacteria|c__Actinobacteria|o__Pseudonocardiales|f__Pseudonocardiaceae|g__Allokutzneria|s__Allokutzneria albata	0.0362773125216898	0.858066247992693	0.0121588135672213	0.460771161125148
d__Bacteria|p__Actinobacteria|c__Actinobacteria|o__Pseudonocardiales|f__Pseudonocardiaceae|g__Kutzneria|s__Kutzneria albida	0.128920305737322	0.922934005682724	0.0230018790889888	0.553635627907797
d__Bacteria|p__Actinobacteria|c__Actinobacteria|o__Pseudonocardiales|f__Pseudonocardiaceae|g__Lentzea|s__Lentzea guizhouensis	0.0051779527024546	0.704611194856908	0.00401656078812826	0.334090127120258
d__Bacteria|p__Actinobacteria|c__Actinobacteria|o__Pseudonocardiales|f__Pseudonocardiaceae|g__Pseudonocardia|s__Pseudonocardia autotrophica	0.101860310062088	0.89243516534546	0.0138585331206764	0.444963282225951
d__Bacteria|p__Actinobacteria|c__Actinobacteria|o__Pseudonocardiales|f__Pseudonocardiaceae|g__Saccharomonospora|s__Saccharomonospora cyanea	0.203883696326902	0.948680078041721	0.0228574030851023	0.513670913302053
d__Bacteria|p__Actinobacteria|c__Actinobacteria|o__Pseudonocardiales|f__Pseudonocardiaceae|g__Saccharopolyspora|s__Saccharopolyspora erythraea	0.0608499586853433	0.870152869968245	0.0110389524345377	0.436012381324768
d__Bacteria|p__Actinobacteria|c__Actinobacteria|o__Streptomycetales|f__Streptomycetaceae|g__Kitasatospora|s__Kitasatospora setae	0.129883600111473	0.936544521165135	0.0173839235471596	0.511728612026155
d__Bacteria|p__Actinobacteria|c__Actinobacteria|o__Streptomycetales|f__Streptomycetaceae|g__Kitasatospora|s__Kitasatospora sp. MMS16-BH015	0.0757214601604241	0.900948463300088	0.0146194716673355	0.480721139796707
d__Bacteria|p__Actinobacteria|c__Actinobacteria|o__Streptomycetales|f__Streptomycetaceae|g__Streptomyces|s__Streptomyces actuosus	0.0132191788843757	0.755017813816965	0.0131529443543641	0.444516632115195
d__Bacteria|p__Actinobacteria|c__Actinobacteria|o__Streptomycetales|f__Streptomycetaceae|g__Streptomyces|s__Streptomyces alboflavus	0.049077346206744	0.83565091695662	0.00677894095952743	0.383550165643394
d__Bacteria|p__Actinobacteria|c__Actinobacteria|o__Streptomycetales|f__Streptomycetaceae|g__Streptomyces|s__Streptomyces albus	0.0344880281540533	0.860508607509269	0.0303957306524033	0.592636350095825
d__Bacteria|p__Actinobacteria|c__Actinobacteria|o__Streptomycetales|f__Streptomycetaceae|g__Streptomyces|s__Streptomyces asterosporus	0.100429706861907	0.907911192269645	0.0238652005757111	0.522163727308288
d__Bacteria|p__Actinobacteria|c__Actinobacteria|o__Streptomycetales|f__Streptomycetaceae|g__Streptomyces|s__Streptomyces atratus	0.0499357203736226	0.875393652263627	0.0415652937502424	0.644450295826744
d__Bacteria|p__Actinobacteria|c__Actinobacteria|o__Streptomycetales|f__Streptomycetaceae|g__Streptomyces|s__Streptomyces exfoliatus	0.0205364845049349	0.797802001249026	0.0187727012901012	0.4912135126391
d__Bacteria|p__Actinobacteria|c__Actinobacteria|o__Streptomycetales|f__Streptomycetaceae|g__Streptomyces|s__Streptomyces formicae	0.035946416771823	0.823023489662834	0.0165968396023213	0.485422181355081
d__Bacteria|p__Actinobacteria|c__Actinobacteria|o__Streptomycetales|f__Streptomycetaceae|g__Streptomyces|s__Streptomyces fungicidicus	0.126974603690531	0.884119336217783	0.00487806621820518	0.335256281707501
d__Bacteria|p__Actinobacteria|c__Actinobacteria|o__Streptomycetales|f__Streptomycetaceae|g__Streptomyces|s__Streptomyces hygroscopicus	0.0616094281619528	0.909781876295888	0.0410594526621543	0.64369368313016
d__Bacteria|p__Actinobacteria|c__Actinobacteria|o__Streptomycetales|f__Streptomycetaceae|g__Streptomyces|s__Streptomyces lunaelactis	0.0380267725274055	0.865931754982431	0.0357500551293037	0.623882848852222
d__Bacteria|p__Actinobacteria|c__Actinobacteria|o__Streptomycetales|f__Streptomycetaceae|g__Streptomyces|s__Streptomyces parvulus	0.0488553611334589	0.87335299236764	0.0215958983477106	0.522923714953378
d__Bacteria|p__Actinobacteria|c__Actinobacteria|o__Streptomycetales|f__Streptomycetaceae|g__Streptomyces|s__Streptomyces pluripotens	0.13212443358202	0.943799711932892	0.0189953106085103	0.508542625769146
d__Bacteria|p__Actinobacteria|c__Actinobacteria|o__Streptomycetales|f__Streptomycetaceae|g__Streptomyces|s__Streptomyces roseochromogenus	0.0416727235303166	0.851611858017166	0.0342918149597009	0.571684790776329
d__Bacteria|p__Actinobacteria|c__Actinobacteria|o__Streptomycetales|f__Streptomycetaceae|g__Streptomyces|s__Streptomyces sp. 11-1-2	0.110561074463001	0.921984930026467	0.0371710334808605	0.595808225676866
d__Bacteria|p__Actinobacteria|c__Actinobacteria|o__Streptomycetales|f__Streptomycetaceae|g__Streptomyces|s__Streptomyces sp. 3214.6	0.093471953254833	0.911858301381969	0.0366554723736899	0.612094683342609
d__Bacteria|p__Actinobacteria|c__Actinobacteria|o__Streptomycetales|f__Streptomycetaceae|g__Streptomyces|s__Streptomyces sp. ADI95-16	0.0634555187603795	0.880752438434652	0.0406607120230934	0.61351567978173
d__Bacteria|p__Actinobacteria|c__Actinobacteria|o__Streptomycetales|f__Streptomycetaceae|g__Streptomyces|s__Streptomyces sp. DSM 40868	0.0330911349340239	0.847683734306753	0.0269678448082131	0.556074191327569
d__Bacteria|p__Actinobacteria|c__Actinobacteria|o__Streptomycetales|f__Streptomycetaceae|g__Streptomyces|s__Streptomyces sp. endophyte_N2	0.059859232624165	0.866725450088249	0.0439776521166917	0.632304085871916
d__Bacteria|p__Actinobacteria|c__Actinobacteria|o__Streptomycetales|f__Streptomycetaceae|g__Streptomyces|s__Streptomyces sp. fd1-xmd	0.0592281766259002	0.864952737658702	0.0312864222868647	0.572525447945372
d__Bacteria|p__Actinobacteria|c__Actinobacteria|o__Streptomycetales|f__Streptomycetaceae|g__Streptomyces|s__Streptomyces sp. P3	0.00550006930924562	0.700553479779859	0.000611551807527244	0.193985499506018
d__Bacteria|p__Actinobacteria|c__Actinobacteria|o__Streptomycetales|f__Streptomycetaceae|g__Streptomyces|s__Streptomyces sp. SCSIO 03032	0.00914996075149135	0.748080197034166	0.00171033744798307	0.261185935462044
d__Bacteria|p__Actinobacteria|c__Actinobacteria|o__Streptomycetales|f__Streptomycetaceae|g__Streptomyces|s__Streptomyces sp. SM18	0.0445994534605791	0.808552087905528	0.00695757043264335	0.377810664539345
d__Bacteria|p__Actinobacteria|c__Actinobacteria|o__Streptomycetales|f__Streptomycetaceae|g__Streptomyces|s__Streptomyces sp. SUK 48	0.0748658422360767	0.870102535343229	0.020667709955751	0.489322110096572
d__Bacteria|p__Actinobacteria|c__Actinobacteria|o__Streptomycetales|f__Streptomycetaceae|g__Streptomyces|s__Streptomyces sp. TLI_053	0.0639566097364741	0.875483618715885	0.00828828259414565	0.381134066216501
d__Bacteria|p__Actinobacteria|c__Actinobacteria|o__Streptomycetales|f__Streptomycetaceae|g__Streptomyces|s__Streptomyces tendae	0.0623334441979307	0.885664879759676	0.0143914430884911	0.45248693538629
d__Bacteria|p__Actinobacteria|c__Actinobacteria|o__Streptomycetales|f__Streptomycetaceae|g__Streptomyces|s__Streptomyces venezuelae	0.0502664344319011	0.887934239687236	0.0219039061738656	0.535580013362375
d__Bacteria|p__Actinobacteria|c__Actinobacteria|o__Streptomycetales|f__Streptomycetaceae|g__Streptomyces|s__Streptomyces violaceoruber	0.0264880790284334	0.800775604326904	0.0190253704761297	0.475344265923052
d__Bacteria|p__Actinobacteria|c__Actinobacteria|o__Streptomycetales|f__Streptomycetaceae|g__Streptomyces|s__Streptomyces viridosporus	0.101533338203564	0.915722792395192	0.0264240550074034	0.540626103291449
d__Bacteria|p__Actinobacteria|c__Actinobacteria|o__Streptosporangiales|f__Nocardiopsaceae|g__Nocardiopsis|s__Nocardiopsis gilva	0.122707109892697	0.921578677516054	0.0111984339095203	0.442518641909251
d__Bacteria|p__Actinobacteria|c__Actinobacteria|o__Streptosporangiales|f__Nocardiopsaceae|g__Streptomonospora|s__Streptomonospora sp. M2	0.0135463203952386	0.759112931666259	0.0116056034237841	0.449321715920882
d__Bacteria|p__Actinobacteria|c__Actinobacteria|o__Streptosporangiales|f__Streptosporangiaceae|g__Nonomuraea|s__Nonomuraea sp. ATCC 55076	0.0277911962311096	0.833916689176428	0.020151186616771	0.522721011198105
d__Bacteria|p__Actinobacteria|c__Actinobacteria|o__Streptosporangiales|f__Thermomonosporaceae|g__Actinomadura|s__Actinomadura sp. WMMA1423	0.00961116642823751	0.719902475006373	0.00280444726037571	0.300724230488889
d__Bacteria|p__Actinobacteria|c__Actinobacteria|o__Streptosporangiales|f__Thermomonosporaceae|g__Thermomonospora|s__Thermomonospora curvata	0.159216989088563	0.970815751531757	0.0490608113935196	0.689022173644972
d__Bacteria|p__Actinobacteria|c__Coriobacteriia|o__Coriobacteriales|f__Atopobiaceae|g__Olsenella|s__Olsenella uli	0.0456794951307749	0.893090832945721	0.0222574819800837	0.565565951852236
d__Bacteria|p__Actinobacteria|c__Coriobacteriia|o__Coriobacteriales|f__Atopobiaceae|g__Olsenella|s__Olsenella umbonata	0.00687316192829233	0.74922234762998	0.00498610436255923	0.380644897542019
d__Bacteria|p__Actinobacteria|c__Coriobacteriia|o__Coriobacteriales|f__Atopobiaceae|g__Parolsenella|s__Parolsenella catena	0.0261709186811804	0.841317219596108	0.025492839057673	0.588541967547979
d__Bacteria|p__Armatimonadetes|c__Fimbriimonadia|o__Fimbriimonadales|f__Fimbriimonadaceae|g__Fimbriimonas|s__Fimbriimonas ginsengisoli	0.0997045333975397	0.933538542418825	0.0409116138838139	0.654887323763788
d__Bacteria|p__Bacteroidetes|c__Bacteroidia|o__Bacteroidales|f__Bacteroidaceae|g__Bacteroides|s__Bacteroides coprosuis	0.0223751653507677	0.999728228327843	0.0158488364769058	0.922207484909697
d__Bacteria|p__Bacteroidetes|c__Bacteroidia|o__Bacteroidales|f__Muribaculaceae|g__Muribaculum|s__Muribaculum intestinale	0.00694208344492466	0.99391914245761	0.0112237563782688	0.901976248682447
d__Bacteria|p__Bacteroidetes|c__Bacteroidia|o__Bacteroidales|f__Porphyromonadaceae|g__Porphyromonas|s__Porphyromonas cangingivalis	0.111830592593996	1	0.0443753445255936	0.991685921398103
d__Bacteria|p__Bacteroidetes|c__Bacteroidia|o__Bacteroidales|f__Tannerellaceae|g__Tannerella|s__Tannerella forsythia	0.0137382677023475	0.996685839020172	0.00929777301539256	0.892109122846036
d__Bacteria|p__Bacteroidetes|c__Bacteroidia|o__Bacteroidales|f__Tannerellaceae|g__Tannerella|s__Tannerella sp. oral taxon HOT-286	0.0470997485921549	1	0.0407445796210882	0.987394835916298
d__Bacteria|p__Bacteroidetes|c__Chitinophagia|o__Chitinophagales|f__Chitinophagaceae|g__Chitinophaga|s__Chitinophaga caeni	0.11349854108694	0.999883943463273	0.0250974198829809	0.953405706221467
d__Bacteria|p__Bacteroidetes|c__Chitinophagia|o__Chitinophagales|f__Chitinophagaceae|g__Niabella|s__Niabella soli	0.100495122935974	0.999736170644013	0.0285560427156146	0.958092827779258
d__Bacteria|p__Bacteroidetes|c__Cytophagia|o__Cytophagales|f__Bernardetiaceae|g__Bernardetia|s__Bernardetia litoralis	0.0383501526600295	0.997737528743599	0.0257427095755412	0.936252970010339
d__Bacteria|p__Bacteroidetes|c__Cytophagia|o__Cytophagales|f__Cyclobacteriaceae|g__Algoriphagus|s__Algoriphagus sanaruensis	0.0155634753286085	0.997410867834141	0.0128252263974491	0.89757964573394
d__Bacteria|p__Bacteroidetes|c__Cytophagia|o__Cytophagales|f__Cytophagaceae|g__Allopseudarcicella|s__Allopseudarcicella aquatilis	0.125095850121477	1	0.0265494049978073	0.949009583666164
d__Bacteria|p__Bacteroidetes|c__Cytophagia|o__Cytophagales|f__Cytophagaceae|g__Fibrella|s__Fibrella sp. ES10-3-2-2	0.0374992058294229	0.999463926899276	0.0390015904379439	0.982013796353806
d__Bacteria|p__Bacteroidetes|c__Cytophagia|o__Cytophagales|f__Cytophagaceae|g__Leadbetterella|s__Leadbetterella byssophila	0.0334251109652189	0.99885318554756	0.0424349684729189	0.979980360319865
d__Bacteria|p__Bacteroidetes|c__Cytophagia|o__Cytophagales|f__Cytophagaceae|g__Spirosoma|s__Spirosoma pollinicola	0.0466056657496917	1	0.0378090531579296	0.974855273606959
d__Bacteria|p__Bacteroidetes|c__Cytophagia|o__Cytophagales|f__Hymenobacteraceae|g__Hymenobacter|s__Hymenobacter sp. TS19	0.185845097011562	1	0.0437214040172439	0.976084689237681
d__Bacteria|p__Bacteroidetes|c__Flavobacteriia|o__Flavobacteriales|f__Flavobacteriaceae|g__Capnocytophaga|s__Capnocytophaga stomatis	0.0164823748649755	0.996847613542297	0.0119851431150344	0.897830317480485
d__Bacteria|p__Bacteroidetes|c__Flavobacteriia|o__Flavobacteriales|f__Flavobacteriaceae|g__Chryseobacterium|s__Chryseobacterium arthrosphaerae	0.0461190946876519	0.999619117508678	0.0369748367647926	0.96593895143525
d__Bacteria|p__Bacteroidetes|c__Flavobacteriia|o__Flavobacteriales|f__Flavobacteriaceae|g__Chryseobacterium|s__Chryseobacterium shandongense	0.0192350235732583	0.995098563698593	0.0318841652386852	0.95209528827933
d__Bacteria|p__Bacteroidetes|c__Flavobacteriia|o__Flavobacteriales|f__Flavobacteriaceae|g__Chryseobacterium|s__Chryseobacterium sp. F5649	0.0121762587236625	0.991019912471563	0.0113887013352717	0.880011461768112
d__Bacteria|p__Bacteroidetes|c__Flavobacteriia|o__Flavobacteriales|f__Flavobacteriaceae|g__Chryseobacterium|s__Chryseobacterium sp. NEB161	0.00721010649016659	0.987644284288108	0.00633365187163992	0.855212794922878
d__Bacteria|p__Bacteroidetes|c__Flavobacteriia|o__Flavobacteriales|f__Flavobacteriaceae|g__Dokdonia|s__Dokdonia sp. MED134	0.0676923839362802	0.999152181727972	0.0393312919613726	0.96151262949784
d__Bacteria|p__Bacteroidetes|c__Flavobacteriia|o__Flavobacteriales|f__Flavobacteriaceae|g__Elizabethkingia|s__Elizabethkingia anophelis	0.0445894315692949	0.999949280350869	0.0495971750389007	0.985289587439225
d__Bacteria|p__Bacteroidetes|c__Flavobacteriia|o__Flavobacteriales|f__Flavobacteriaceae|g__Flavobacterium|s__Flavobacterium album	0.0285505163128146	0.99750909180858	0.0206547565958967	0.938431506017833
d__Bacteria|p__Bacteroidetes|c__Flavobacteriia|o__Flavobacteriales|f__Flavobacteriaceae|g__Flavobacterium|s__Flavobacterium johnsoniae	0.0151929282196753	0.995967349361199	0.0343124451854879	0.967684283474389
d__Bacteria|p__Bacteroidetes|c__Flavobacteriia|o__Flavobacteriales|f__Flavobacteriaceae|g__Flavobacterium|s__Flavobacterium kingsejongi	0.00864550986024379	0.993935808603399	0.0129831988877426	0.906014054326939
d__Bacteria|p__Bacteroidetes|c__Flavobacteriia|o__Flavobacteriales|f__Flavobacteriaceae|g__Flavobacterium|s__Flavobacterium psychrophilum	0.0084280166282028	0.980618720507156	0.00844128795011439	0.855399589762726
d__Bacteria|p__Bacteroidetes|c__Flavobacteriia|o__Flavobacteriales|f__Flavobacteriaceae|g__Flavobacterium|s__Flavobacterium sediminis	0.0113773119779777	0.995526281144241	0.0357227999713831	0.95756654829308
d__Bacteria|p__Bacteroidetes|c__Flavobacteriia|o__Flavobacteriales|f__Flavobacteriaceae|g__Flavobacterium|s__Flavobacterium sp. 140616W15	0.0414405641508923	0.998376398984214	0.0298012861109919	0.950123044118787
d__Bacteria|p__Bacteroidetes|c__Flavobacteriia|o__Flavobacteriales|f__Flavobacteriaceae|g__Gramella|s__Gramella sp. MAR_2010_147	0.0169700116080874	0.994403060864012	0.0182497970968978	0.911370619136097
d__Bacteria|p__Bacteroidetes|c__Flavobacteriia|o__Flavobacteriales|f__Flavobacteriaceae|g__Lacinutrix|s__Lacinutrix sp. 5H-3-7-4	0.0764128914577922	0.997122556783789	0.0263004921205181	0.924735229715093
d__Bacteria|p__Bacteroidetes|c__Flavobacteriia|o__Flavobacteriales|f__Flavobacteriaceae|g__Maribacter|s__Maribacter sp. MJ134	0.0300204270459743	0.999949280350869	0.0370776803610397	0.965896165826221
d__Bacteria|p__Bacteroidetes|c__Flavobacteriia|o__Flavobacteriales|f__Flavobacteriaceae|g__Mariniflexile|s__Mariniflexile sp. TRM1-10	0.0268424407045454	0.998142619339809	0.0428738930257188	0.977331411863247
d__Bacteria|p__Bacteroidetes|c__Flavobacteriia|o__Flavobacteriales|f__Flavobacteriaceae|g__Myroides|s__Myroides odoratimimus	0.00599805571430943	0.986061380042507	0.00661091073129685	0.863348064960014
d__Bacteria|p__Bacteroidetes|c__Flavobacteriia|o__Flavobacteriales|f__Flavobacteriaceae|g__Myroides|s__Myroides phaeus	0.00330017176091456	0.979123922857088	0.00383672122029517	0.838341020112405
d__Bacteria|p__Bacteroidetes|c__Flavobacteriia|o__Flavobacteriales|f__Flavobacteriaceae|g__Nonlabens|s__Nonlabens marinus	0.0246932344152369	0.997022347489218	0.0210510190377563	0.931681503630759
d__Bacteria|p__Bacteroidetes|c__Flavobacteriia|o__Flavobacteriales|f__Flavobacteriaceae|g__Nonlabens|s__Nonlabens sp. MB-3u-79	0.0165783311977903	0.991581185042903	0.0144987616913587	0.897402403239541
d__Bacteria|p__Bacteroidetes|c__Flavobacteriia|o__Flavobacteriales|f__Flavobacteriaceae|g__Polaribacter|s__Polaribacter sp. Hel1_33_78	0.01800544204939	0.987873565763383	0.0184473056954144	0.911393662967982
d__Bacteria|p__Bacteroidetes|c__Flavobacteriia|o__Flavobacteriales|f__Flavobacteriaceae|g__Riemerella|s__Riemerella anatipestifer	0.0596218523264173	0.999612374730977	0.0294471955314747	0.952412890799559
d__Bacteria|p__Bacteroidetes|c__Flavobacteriia|o__Flavobacteriales|f__Flavobacteriaceae|g__Salegentibacter|s__Salegentibacter sp. T436	0.0396678314014371	0.998743344234632	0.0176261426011636	0.92402847996169
d__Bacteria|p__Bacteroidetes|c__Flavobacteriia|o__Flavobacteriales|f__Flavobacteriaceae|g__Siansivirga|s__Siansivirga zeaxanthinifaciens	0.0285684176933313	0.997914104782036	0.0239684942224393	0.928329969984773
d__Bacteria|p__Bacteroidetes|c__Flavobacteriia|o__Flavobacteriales|f__Flavobacteriaceae|g__Tenacibaculum|s__Tenacibaculum jejuense	0.0379144491499427	0.999151521753589	0.0335919754955975	0.956487597843279
d__Bacteria|p__Bacteroidetes|c__Flavobacteriia|o__Flavobacteriales|f__Flavobacteriaceae|s__Flavobacteriaceae bacterium F202Z8	0.0340123250212647	0.999034591987809	0.0142622512778593	0.910464274253737
d__Bacteria|p__Bacteroidetes|c__Flavobacteriia|o__Flavobacteriales|f__Ichthyobacteriaceae|g__Ichthyobacterium|s__Ichthyobacterium seriolicida	0.116640030911541	0.998172613018426	0.0313668822468828	0.933281965663549
d__Bacteria|p__Bacteroidetes|c__Sphingobacteriia|o__Sphingobacteriales|f__Sphingobacteriaceae|g__Mucilaginibacter|s__Mucilaginibacter sp. 14171R-50	0.0150443533146321	0.998204459254601	0.0107219729372339	0.893845097209866
d__Bacteria|p__Bacteroidetes|c__Sphingobacteriia|o__Sphingobacteriales|f__Sphingobacteriaceae|g__Pedobacter|s__Pedobacter suwonensis	0.00860929189691228	0.989556568696785	0.0115546701687818	0.894716810557637
d__Bacteria|p__Bacteroidetes|o__Bacteroidetes Order II. Incertae sedis|f__Rhodothermaceae|g__Salinibacter|s__Salinibacter ruber	0.0322475470625332	0.855027621160584	0.034814904024435	0.616687023872011
d__Bacteria|p__Candidatus Saccharibacteria|s__TM7 phylum sp. oral taxon 488	0.0137096794239673	0.995800199968184	0.0137042246600029	0.910882184836523
d__Bacteria|p__Candidatus Saccharibacteria|s__TM7 phylum sp. oral taxon 957	0.0140531023006499	0.99501168123578	0.0180316554029579	0.922118649139211
d__Bacteria|p__Chloroflexi|c__Ardenticatenia|o__Ardenticatenales|f__Ardenticatenaceae|g__Candidatus Promineofilum|s__Candidatus Promineofilum breve	0.0559909413446033	0.9115747582091	0.0333629848422682	0.626996449840333
d__Bacteria|p__Cyanobacteria|c__Gloeobacteria|o__Gloeobacterales|f__Gloeobacteraceae|g__Gloeobacter|s__Gloeobacter violaceus	0.102938668693814	0.899743940538542	0.0142709287787953	0.464554520126782
d__Bacteria|p__Cyanobacteria|o__Gloeoemargaritales|f__Gloeomargaritaceae|g__Gloeomargarita|s__Gloeomargarita lithophora	0.015189176728094	0.779872365108352	0.0117285141617642	0.429544640173281
d__Bacteria|p__Cyanobacteria|o__Nostocales|f__Aphanizomenonaceae|g__Nodularia|s__Nodularia spumigena	0.0316322075976037	0.995990200239984	0.0400262840013606	0.931953064598823
d__Bacteria|p__Cyanobacteria|o__Nostocales|f__Calotrichaceae|g__Calothrix|s__Calothrix sp. 336/3	0.0965334768806509	0.999855456455021	0.043509371651996	0.954643544985567
d__Bacteria|p__Cyanobacteria|o__Nostocales|f__Nostocaceae|g__Anabaena|s__Anabaena sp. WA102	0.0584996897580333	0.992301132128506	0.00954498936723025	0.815039575651941
d__Bacteria|p__Cyanobacteria|o__Oscillatoriales|f__Oscillatoriaceae|g__Moorea|s__Moorea producens	0.0200016346430999	0.996569876576002	0.00716792507069466	0.844623251658698
d__Bacteria|p__Cyanobacteria|o__Pleurocapsales|f__Hyellaceae|g__Pleurocapsa|s__Pleurocapsa minor	0.14525308977644	0.999556553240295	0.0257590151106185	0.921232992862271
d__Bacteria|p__Cyanobacteria|o__Synechococcales|f__Merismopediaceae|g__Synechocystis|s__Synechocystis sp. CACIAM 05	0.0209644474337765	0.935388957493748	0.009746061664834	0.799134977230055
d__Bacteria|p__Cyanobacteria|o__Synechococcales|f__Prochloraceae|g__Prochlorococcus|s__Prochlorococcus sp. MIT 0801	0.189812332785178	0.999282451218495	0.0379200000733685	0.944679713456374
d__Bacteria|p__Cyanobacteria|o__Synechococcales|f__Synechococcaceae|g__Synechococcus|s__Synechococcus sp. SynAce01	0.0329152022454621	0.837577730624388	0.0317663517682784	0.565934690349063
d__Bacteria|p__Deinococcus-Thermus|c__Deinococci|o__Deinococcales|f__Deinococcaceae|g__Deinococcus|s__Deinococcus actinosclerus	0.0859367597845743	0.91605546659395	0.0195792374840336	0.512379686979206
d__Bacteria|p__Deinococcus-Thermus|c__Deinococci|o__Deinococcales|f__Deinococcaceae|g__Deinococcus|s__Deinococcus deserti	0.0865918298305362	0.906863185805556	0.025418353735194	0.541731281238078
d__Bacteria|p__Deinococcus-Thermus|c__Deinococci|o__Deinococcales|f__Deinococcaceae|g__Deinococcus|s__Deinococcus radiodurans	0.180836745162846	0.951120025234052	0.0492663222925353	0.676146949084507
d__Bacteria|p__Deinococcus-Thermus|c__Deinococci|o__Deinococcales|f__Deinococcaceae|g__Deinococcus|s__Deinococcus sp. AJ005	0.0288415553010502	0.830731691314461	0.0132758339116574	0.440843576519572
d__Bacteria|p__Deinococcus-Thermus|c__Deinococci|o__Deinococcales|f__Deinococcaceae|g__Deinococcus|s__Deinococcus swuensis	0.0516317715690031	0.875518845880751	0.0343943085180736	0.588488920473295
d__Bacteria|p__Deinococcus-Thermus|c__Deinococci|o__Thermales|f__Thermaceae|g__Marinithermus|s__Marinithermus hydrothermalis	0.127413467291479	0.939278754689591	0.0159316190711253	0.495978198433175
d__Bacteria|p__Dictyoglomi|c__Dictyoglomia|o__Dictyoglomales|f__Dictyoglomaceae|g__Dictyoglomus|s__Dictyoglomus turgidum	0.0452887999006384	0.99634045134234	0.0153322831835019	0.909650820314941
d__Bacteria|p__Firmicutes|c__Bacilli|o__Bacillales|f__Bacillaceae|g__Anoxybacillus|s__Anoxybacillus amylolyticus	0.0187219699820371	0.992954401165168	0.013247361337063	0.886115697571878
d__Bacteria|p__Firmicutes|c__Bacilli|o__Bacillales|f__Bacillaceae|g__Bacillus|s__Bacillus muralis	0.0481489492834417	0.999292581884695	0.0469919060300496	0.964376439975918
d__Bacteria|p__Firmicutes|c__Bacilli|o__Bacillales|f__Bacillaceae|g__Bacillus|s__Bacillus sp. FDAARGOS_235	0.0401893774112318	0.946316851374354	0.0175207762085112	0.817167113236433
d__Bacteria|p__Firmicutes|c__Bacilli|o__Bacillales|f__Bacillaceae|g__Bacillus|s__Bacillus sp. X1(2014)	0.0353191787843567	0.99857209818101	0.0300793251706322	0.948542034787284
d__Bacteria|p__Firmicutes|c__Bacilli|o__Bacillales|f__Bacillaceae|g__Bacillus|s__Bacillus thuringiensis	0.017898534283203	0.996755535461771	0.0104237489727054	0.87970830344521
d__Bacteria|p__Firmicutes|c__Bacilli|o__Bacillales|f__Bacillaceae|g__Bacillus|s__Bacillus weihaiensis	0.0693410245104676	0.99946550700638	0.027024776037526	0.940646784865892
d__Bacteria|p__Firmicutes|c__Bacilli|o__Bacillales|f__Bacillaceae|g__Halobacillus|s__Halobacillus halophilus	0.136535365475834	1	0.0377695166818803	0.960058650488218
d__Bacteria|p__Firmicutes|c__Bacilli|o__Bacillales|f__Paenibacillaceae|g__Paenibacillus|s__Paenibacillus physcomitrellae	0.0594521133828791	0.999956108128857	0.0405830473129132	0.960732292451973
d__Bacteria|p__Firmicutes|c__Bacilli|o__Bacillales|f__Paenibacillaceae|g__Paenibacillus|s__Paenibacillus sp. RUD330	0.0380144688688066	0.86567469372683	0.0360383621568179	0.619051537886923
d__Bacteria|p__Firmicutes|c__Bacilli|o__Bacillales|f__Planococcaceae|g__Jeotgalibacillus|s__Jeotgalibacillus malaysiensis	0.0227876953018036	0.998114650041939	0.0154956141779319	0.910744490686834
d__Bacteria|p__Firmicutes|c__Bacilli|o__Bacillales|f__Planococcaceae|g__Ureibacillus|s__Ureibacillus thermosphaericus	0.0673824397340142	0.99976517655512	0.0286182696886626	0.940454760163193
d__Bacteria|p__Firmicutes|c__Bacilli|o__Bacillales|f__Staphylococcaceae|g__Staphylococcus|s__Staphylococcus arlettae	0.023694269568144	0.994997827466352	0.0367931768961867	0.955185575502135
d__Bacteria|p__Firmicutes|c__Bacilli|o__Bacillales|f__Staphylococcaceae|g__Staphylococcus|s__Staphylococcus aureus	0.0648110591549152	0.999969883166229	0.0390118221298222	0.963273091119884
d__Bacteria|p__Firmicutes|c__Bacilli|o__Bacillales|f__Staphylococcaceae|g__Staphylococcus|s__Staphylococcus pettenkoferi	0.0459501211349485	0.998770213681338	0.044169517792508	0.955966504053749
d__Bacteria|p__Firmicutes|c__Bacilli|o__Lactobacillales|f__Carnobacteriaceae|g__Carnobacterium|s__Carnobacterium maltaromaticum	0.0438781491503118	0.999908081430144	0.038873757520041	0.977110955761499
d__Bacteria|p__Firmicutes|c__Bacilli|o__Lactobacillales|f__Carnobacteriaceae|g__Jeotgalibaca|s__Jeotgalibaca sp. H21T32	0.111323137941886	1	0.048811512196483	0.975236924126313
d__Bacteria|p__Firmicutes|c__Bacilli|o__Lactobacillales|f__Enterococcaceae|g__Tetragenococcus|s__Tetragenococcus koreensis	0.0200485407178372	0.994971202821799	0.0178082428235232	0.907426236632678
d__Bacteria|p__Firmicutes|c__Bacilli|o__Lactobacillales|f__Enterococcaceae|g__Vagococcus|s__Vagococcus penaei	0.0323650547356034	0.998579000445642	0.0284911296235436	0.946428751722791
d__Bacteria|p__Firmicutes|c__Bacilli|o__Lactobacillales|f__Lactobacillaceae|g__Lactobacillus|s__Lactobacillus salivarius	0.00753696533600356	0.756587119858102	0.0204621398235434	0.555246720273864
d__Bacteria|p__Firmicutes|c__Bacilli|o__Lactobacillales|f__Lactobacillaceae|g__Lactobacillus|s__Lactobacillus sp. P38	0.039233112799235	0.855641770039575	0.0347824782628938	0.596441472987619
d__Bacteria|p__Firmicutes|c__Bacilli|o__Lactobacillales|f__Leuconostocaceae|g__Weissella|s__Weissella koreensis	0.150651408737235	0.999883943463273	0.0419481600507079	0.955711677282037
d__Bacteria|p__Firmicutes|c__Bacilli|o__Lactobacillales|f__Streptococcaceae|g__Lactococcus|s__Lactococcus sp. 1JSPR-7	0.0639980321110453	0.997486289973237	0.013112978618812	0.892826179478261
d__Bacteria|p__Firmicutes|c__Bacilli|o__Lactobacillales|f__Streptococcaceae|g__Streptococcus|s__Streptococcus canis	0.0254332348456678	0.998010629788679	0.0206117322835424	0.931016397923087
d__Bacteria|p__Firmicutes|c__Bacilli|o__Lactobacillales|f__Streptococcaceae|g__Streptococcus|s__Streptococcus dysgalactiae	0.0478068380001141	1	0.0363044226062028	0.985124006825702
d__Bacteria|p__Firmicutes|c__Bacilli|o__Lactobacillales|f__Streptococcaceae|g__Streptococcus|s__Streptococcus merionis	0.0217481612870276	0.997241130238007	0.0126614831622723	0.89241903495087
d__Bacteria|p__Firmicutes|c__Clostridia|o__Clostridiales|f__Christensenellaceae|g__Christensenella|s__Christensenella sp. Marseille-P3954	0.00998326830699481	0.770303587523171	0.00945798791963519	0.449564382649008
d__Bacteria|p__Firmicutes|c__Clostridia|o__Clostridiales|f__Clostridiaceae|g__Clostridium|s__Clostridium butyricum	0.0757866553809455	1	0.0423226805240449	0.985880086116671
d__Bacteria|p__Firmicutes|c__Clostridia|o__Clostridiales|f__Clostridiaceae|g__Clostridium|s__Clostridium formicaceticum	0.0128868039503206	0.994069529933191	0.0175331340259046	0.905988072631874
d__Bacteria|p__Firmicutes|c__Clostridia|o__Clostridiales|f__Clostridiaceae|g__Clostridium|s__Clostridium pasteurianum	0.0754586829835338	1	0.0323633515721314	0.968997478142056
d__Bacteria|p__Firmicutes|c__Clostridia|o__Clostridiales|f__Clostridiales Family XIII. Incertae Sedis|g__Mogibacterium|s__Mogibacterium diversum	0.00811575860553563	0.99562270661043	0.0107876016429559	0.903258650203688
d__Bacteria|p__Firmicutes|c__Clostridia|o__Clostridiales|f__Clostridiales Family XIII. Incertae Sedis|s__[Eubacterium] sulci	0.0147612170541687	0.998111169666853	0.0199511389962564	0.940189673573676
d__Bacteria|p__Firmicutes|c__Clostridia|o__Clostridiales|f__Lachnospiraceae|g__Cellulosilyticum|s__Cellulosilyticum sp. WCF-2	0.0250588725134334	0.999225652893263	0.0161410411412541	0.915666872997562
d__Bacteria|p__Firmicutes|c__Clostridia|o__Clostridiales|f__Ruminococcaceae|g__Caproiciproducens|s__Caproiciproducens sp. NJN-50	0.019302122787431	0.817827184535903	0.0214512641889703	0.565401134312292
d__Bacteria|p__Firmicutes|c__Clostridia|o__Clostridiales|f__Ruminococcaceae|g__Ethanoligenens|s__Ethanoligenens harbinense	0.0285816613981859	0.851778690594028	0.029241012881793	0.618288669679316
d__Bacteria|p__Firmicutes|c__Clostridia|o__Clostridiales|f__Symbiobacteriaceae|g__Symbiobacterium|s__Symbiobacterium thermophilum	0.000468738541212662	0.580918442460485	6.58512374765703e-05	0.126807839826732
d__Bacteria|p__Firmicutes|c__Clostridia|o__Clostridiales|g__Flintibacter|s__Flintibacter sp. KGMB00164	0.0366929658320088	0.881980259105374	0.0382904959906402	0.67791282716529
d__Bacteria|p__Firmicutes|c__Clostridia|o__Clostridiales|g__Intestinimonas|s__Intestinimonas butyriciproducens	0.000580910500119203	0.611345293122952	0.000679848034787357	0.260427037586338
d__Bacteria|p__Firmicutes|c__Negativicutes|o__Selenomonadales|f__Selenomonadaceae|g__Selenomonas|s__Selenomonas sputigena	0.0815160659768401	0.973292079866614	0.0225778922320697	0.557234554904498
d__Bacteria|p__Firmicutes|c__Negativicutes|o__Veillonellales|f__Veillonellaceae|g__Dialister|s__Dialister pneumosintes	0.0160999379562204	0.997653853744979	0.015775008912496	0.916369869931242
d__Bacteria|p__Firmicutes|c__Tissierellia|o__Tissierellales|f__Peptoniphilaceae|g__Peptoniphilus|s__Peptoniphilus sp. ING2-D1G	0.0383714576714051	0.999688267671698	0.0346262859295715	0.964942471965941
d__Bacteria|p__Firmicutes|g__Ndongobacter|s__Ndongobacter massiliensis	0.0371430198721868	0.871009647382873	0.0493469821342354	0.701638593257514
d__Bacteria|p__Fusobacteria|c__Fusobacteriia|o__Fusobacteriales|f__Fusobacteriaceae|g__Fusobacterium|s__Fusobacterium sp. oral taxon 203	0.0354225603702733	0.98613583010586	0.00387884561020221	0.791042650533383
d__Bacteria|p__Fusobacteria|c__Fusobacteriia|o__Fusobacteriales|f__Fusobacteriaceae|g__Ilyobacter|s__Ilyobacter polytropus	0.0476731819083588	0.998740752695746	0.0280150216186749	0.944707191040878
d__Bacteria|p__Fusobacteria|c__Fusobacteriia|o__Fusobacteriales|f__Leptotrichiaceae|g__Leptotrichia|s__Leptotrichia sp. oral taxon 212	0.0216179588056529	0.997943643207774	0.0263401840845101	0.940982672140174
d__Bacteria|p__Planctomycetes|c__Planctomycetia|o__Gemmatales|f__Gemmataceae|g__Gemmata|s__Gemmata obscuriglobus	0.140092054129733	0.952311875929056	0.0396878050211645	0.625274268771217
d__Bacteria|p__Planctomycetes|s__Planctomycetes bacterium CA51	0.032733115967771	0.821889620028725	0.0195874497118518	0.482502756671507
d__Bacteria|p__Planctomycetes|s__Planctomycetes bacterium Pla163	0.205310528198786	0.957780415922542	0.0491280318744342	0.688143625371702
d__Bacteria|p__Proteobacteria|c__Acidithiobacillia|o__Acidithiobacillales|f__Acidithiobacillaceae|g__Acidithiobacillus|s__Acidithiobacillus caldus	0.0220683452136484	0.807734925788492	0.0288997908390891	0.571522968303051
d__Bacteria|p__Proteobacteria|c__Alphaproteobacteria|o__Caulobacterales|f__Caulobacteraceae|g__Caulobacter|s__Caulobacter mirabilis	0.0256472676596782	0.795216142646588	0.00369326834293398	0.329687100770316
d__Bacteria|p__Proteobacteria|c__Alphaproteobacteria|o__Caulobacterales|f__Caulobacteraceae|g__Phenylobacterium|s__Phenylobacterium sp. HYN0004	0.0670849303191175	0.853780495026168	0.0164959552092625	0.462369067758044
d__Bacteria|p__Proteobacteria|c__Alphaproteobacteria|o__Caulobacterales|f__Caulobacteraceae|s__Caulobacteraceae bacterium OTSz_A_272	0.170126963289698	0.922114435400057	0.0456362066229262	0.634032612202181
d__Bacteria|p__Proteobacteria|c__Alphaproteobacteria|o__Rhizobiales|f__Aurantimonadaceae|g__Aureimonas|s__Aureimonas sp. AU20	0.00400195233327836	0.67774346456978	0.00221140785043299	0.288304873436171
d__Bacteria|p__Proteobacteria|c__Alphaproteobacteria|o__Rhizobiales|f__Aurantimonadaceae|g__Martelella|s__Martelella endophytica	0.0411711404051062	0.851214180584804	0.0353851841094524	0.589236448919815
d__Bacteria|p__Proteobacteria|c__Alphaproteobacteria|o__Rhizobiales|f__Bartonellaceae|g__Bartonella|s__Bartonella kosoyi	0.0694378481756572	0.998368358479196	0.0488751588983063	0.954330484893382
d__Bacteria|p__Proteobacteria|c__Alphaproteobacteria|o__Rhizobiales|f__Bradyrhizobiaceae|g__Bosea|s__Bosea sp. PAMC 26642	0.00582581314613731	0.695861212701381	0.00115195781302549	0.257027344985159
d__Bacteria|p__Proteobacteria|c__Alphaproteobacteria|o__Rhizobiales|f__Bradyrhizobiaceae|g__Bosea|s__Bosea vaviloviae	0.0104877295563696	0.743812265977956	0.013049729573644	0.422914248513238
d__Bacteria|p__Proteobacteria|c__Alphaproteobacteria|o__Rhizobiales|f__Bradyrhizobiaceae|g__Bradyrhizobium|s__Bradyrhizobium icense	0.0316206430922982	0.84957788105739	0.0359126400742763	0.613968496526702
d__Bacteria|p__Proteobacteria|c__Alphaproteobacteria|o__Rhizobiales|f__Bradyrhizobiaceae|g__Bradyrhizobium|s__Bradyrhizobium oligotrophicum	0.0779130553577828	0.911431517781821	0.0435073347153366	0.649304247963173
d__Bacteria|p__Proteobacteria|c__Alphaproteobacteria|o__Rhizobiales|f__Bradyrhizobiaceae|s__Bradyrhizobiaceae bacterium SG-6C	0.129565169028132	0.951994506484659	0.0499758101382487	0.63883338688119
d__Bacteria|p__Proteobacteria|c__Alphaproteobacteria|o__Rhizobiales|f__Hyphomicrobiaceae|g__Devosia|s__Devosia ginsengisoli	0.0447520838889507	0.890414587916043	0.0188936105987903	0.516662924034361
d__Bacteria|p__Proteobacteria|c__Alphaproteobacteria|o__Rhizobiales|f__Hyphomicrobiaceae|g__Youhaiella|s__Youhaiella tibetensis	0.0317114329348849	0.851783435898771	0.0486765539018276	0.690540363387723
d__Bacteria|p__Proteobacteria|c__Alphaproteobacteria|o__Rhizobiales|f__Methylobacteriaceae|g__Methylobacterium|s__Methylobacterium brachiatum	0.22509775485564	0.972134059311989	0.0430487849891688	0.636280490390466
d__Bacteria|p__Proteobacteria|c__Alphaproteobacteria|o__Rhizobiales|f__Methylobacteriaceae|g__Methylorubrum|s__Methylorubrum extorquens	0.0364617188868732	0.853087798612103	0.0463244802759337	0.66259973233709
d__Bacteria|p__Proteobacteria|c__Alphaproteobacteria|o__Rhizobiales|f__Phyllobacteriaceae|g__Mesorhizobium|s__Mesorhizobium amorphae	0.0286083667470549	0.826772939589685	0.0298047740371987	0.577571050310967
d__Bacteria|p__Proteobacteria|c__Alphaproteobacteria|o__Rhizobiales|f__Phyllobacteriaceae|g__Mesorhizobium|s__Mesorhizobium sp. AA22	0.0702097486808378	0.897916121216445	0.0477370784567997	0.665204696385755
d__Bacteria|p__Proteobacteria|c__Alphaproteobacteria|o__Rhizobiales|f__Rhizobiaceae|g__Rhizobium|s__Rhizobium flavum	0.0793964215120075	0.903681774368821	0.0436306695561546	0.644312633768316
d__Bacteria|p__Proteobacteria|c__Alphaproteobacteria|o__Rhizobiales|f__Rhizobiaceae|g__Rhizobium|s__Rhizobium sp. NXC24	0.0722300929614061	0.884414429878973	0.0459556812555464	0.647357266961344
d__Bacteria|p__Proteobacteria|c__Alphaproteobacteria|o__Rhizobiales|f__Rhizobiaceae|g__Rhizobium|s__Rhizobium sp. Y9	0.047971833757335	0.845523151812615	0.0387389921717001	0.586534683522201
d__Bacteria|p__Proteobacteria|c__Alphaproteobacteria|o__Rhizobiales|f__Rhizobiaceae|g__Shinella|s__Shinella sp. HZN7	0.00887381578420938	0.718115051076572	0.00542464041838255	0.35857560836988
d__Bacteria|p__Proteobacteria|c__Alphaproteobacteria|o__Rhodobacterales|f__Rhodobacteraceae|g__Celeribacter|s__Celeribacter baekdonensis	0.0686420543683194	0.996704701581224	0.0102245693962077	0.888587767002481
d__Bacteria|p__Proteobacteria|c__Alphaproteobacteria|o__Rhodobacterales|f__Rhodobacteraceae|g__Celeribacter|s__Celeribacter indicus	0.115070053331656	0.905574666591604	0.0255008374152498	0.545443802480931
d__Bacteria|p__Proteobacteria|c__Alphaproteobacteria|o__Rhodobacterales|f__Rhodobacteraceae|g__Ketogulonicigenium|s__Ketogulonicigenium robustum	0.0326894105257002	0.841580540580853	0.047524413820439	0.684275655987693
d__Bacteria|p__Proteobacteria|c__Alphaproteobacteria|o__Rhodobacterales|f__Rhodobacteraceae|g__Leisingera|s__Leisingera methylohalidivorans	0.0444167013034321	0.885822570230243	0.0258220685649885	0.560608631615779
d__Bacteria|p__Proteobacteria|c__Alphaproteobacteria|o__Rhodobacterales|f__Rhodobacteraceae|g__Marinovum|s__Marinovum algicola	0.136659206609744	0.909842073928146	0.0472133404022235	0.645662487033089
d__Bacteria|p__Proteobacteria|c__Alphaproteobacteria|o__Rhodobacterales|f__Rhodobacteraceae|g__Paracoccus|s__Paracoccus contaminans	0.0342757332765104	0.75293243300776	0.00474873069849928	0.331352641303834
d__Bacteria|p__Proteobacteria|c__Alphaproteobacteria|o__Rhodobacterales|f__Rhodobacteraceae|g__Paracoccus|s__Paracoccus yeei	0.113465471599948	0.931501800574739	0.0414855417583427	0.622710053155815
d__Bacteria|p__Proteobacteria|c__Alphaproteobacteria|o__Rhodobacterales|f__Rhodobacteraceae|g__Paraoceanicella|s__Paraoceanicella profunda	0.0225734580497337	0.821150788827786	0.00935227115388181	0.424142980929557
d__Bacteria|p__Proteobacteria|c__Alphaproteobacteria|o__Rhodobacterales|f__Rhodobacteraceae|g__Sagittula|s__Sagittula sp. P11	0.0126246627391113	0.782321264030326	0.0117012068785294	0.444919108396722
d__Bacteria|p__Proteobacteria|c__Alphaproteobacteria|o__Rhodospirillales|f__Acetobacteraceae|g__Acetobacter|s__Acetobacter senegalensis	0.0383703356865677	0.844126282002302	0.0349849440743025	0.592070818639203
d__Bacteria|p__Proteobacteria|c__Alphaproteobacteria|o__Rhodospirillales|f__Acetobacteraceae|g__Kozakia|s__Kozakia baliensis	0.0524694379227357	0.861986543041111	0.019794758933735	0.503102581504759
d__Bacteria|p__Proteobacteria|c__Alphaproteobacteria|o__Rhodospirillales|f__Acetobacteraceae|g__Roseomonas|s__Roseomonas gilardii	0.056188369397668	0.84002292969695	0.0118366797810793	0.421223428256578
d__Bacteria|p__Proteobacteria|c__Alphaproteobacteria|o__Rhodospirillales|f__Rhodospirillaceae|g__Azospirillum|s__Azospirillum humicireducens	0.116850744292189	0.92142178662516	0.0392665425374769	0.583223918905291
d__Bacteria|p__Proteobacteria|c__Alphaproteobacteria|o__Rhodospirillales|f__Rhodospirillaceae|g__Azospirillum|s__Azospirillum lipoferum	0.0215000082985403	0.807718548385728	0.0431213975727173	0.645495208973731
d__Bacteria|p__Proteobacteria|c__Alphaproteobacteria|o__Rhodospirillales|f__Rhodospirillaceae|g__Azospirillum|s__Azospirillum sp. CFH 70021	0.0354649934587892	0.853589584941381	0.0273067449986809	0.554705920267606
d__Bacteria|p__Proteobacteria|c__Alphaproteobacteria|o__Rhodospirillales|f__Rhodospirillaceae|g__Hypericibacter|s__Hypericibacter adhaerens	0.0474842970807868	0.795560929311892	0.00523086827828993	0.366274927994984
d__Bacteria|p__Proteobacteria|c__Alphaproteobacteria|o__Rhodospirillales|f__Rhodospirillaceae|g__Nitrospirillum|s__Nitrospirillum amazonense	0.0649839360770837	0.926541865559233	0.0322663388775843	0.611251704222572
d__Bacteria|p__Proteobacteria|c__Alphaproteobacteria|o__Rhodospirillales|f__Rhodospirillaceae|g__Rhodospirillum|s__Rhodospirillum centenum	0.0229970392371349	0.783752083678322	0.0297967890766087	0.563124546618811
d__Bacteria|p__Proteobacteria|c__Alphaproteobacteria|o__Rickettsiales|f__Rickettsiaceae|g__Orientia|s__Orientia tsutsugamushi	0.0687101255876237	0.995527917467539	0.0215600276494953	0.892088214801897
d__Bacteria|p__Proteobacteria|c__Alphaproteobacteria|o__Sphingomonadales|f__Erythrobacteraceae|g__Erythrobacter|s__Erythrobacter gangjinensis	0.018642429201585	0.798781927979416	0.0160439481264483	0.480704492836125
d__Bacteria|p__Proteobacteria|c__Alphaproteobacteria|o__Sphingomonadales|f__Erythrobacteraceae|g__Qipengyuania|s__Qipengyuania sediminis	0.134251292064584	0.937566999047198	0.0475682271297471	0.662832345313097
d__Bacteria|p__Proteobacteria|c__Alphaproteobacteria|o__Sphingomonadales|f__Sphingomonadaceae|g__Blastomonas|s__Blastomonas sp. RAC04	0.0895310379064209	0.884291146861185	0.0389934370879818	0.588292396521279
d__Bacteria|p__Proteobacteria|c__Alphaproteobacteria|o__Sphingomonadales|f__Sphingomonadaceae|g__Novosphingobium|s__Novosphingobium sp. PP1Y	0.0614407201222856	0.845589327503701	0.0218210688986913	0.468341363844151
d__Bacteria|p__Proteobacteria|c__Alphaproteobacteria|o__Sphingomonadales|f__Sphingomonadaceae|g__Rhizorhabdus|s__Rhizorhabdus dicambivorans	0.135321962537677	0.942264293369084	0.0310716763380003	0.570259930894138
d__Bacteria|p__Proteobacteria|c__Betaproteobacteria|o__Burkholderiales|f__Alcaligenaceae|g__Paenalcaligenes|s__Paenalcaligenes hominis	0.0689192854126326	0.993695818980126	0.0263612587524223	0.927180297932891
d__Bacteria|p__Proteobacteria|c__Betaproteobacteria|o__Burkholderiales|f__Burkholderiaceae|g__Burkholderia|s__Burkholderia multivorans	0.053714334283436	0.887013896819351	0.0448069448498531	0.64849274069867
d__Bacteria|p__Proteobacteria|c__Betaproteobacteria|o__Burkholderiales|f__Burkholderiaceae|g__Ephemeroptericola|s__Ephemeroptericola cinctiostellae	0.168762714413941	1	0.0315631526088636	0.94427690637984
d__Bacteria|p__Proteobacteria|c__Betaproteobacteria|o__Burkholderiales|f__Burkholderiaceae|g__Polynucleobacter|s__Polynucleobacter necessarius	0.0128103976954346	0.995933220628088	0.0133401516832591	0.898636593264859
d__Bacteria|p__Proteobacteria|c__Betaproteobacteria|o__Burkholderiales|f__Comamonadaceae|g__Variovorax|s__Variovorax boronicumulans	0.0062481539534972	0.699651840021287	0.00505258820015208	0.34445918015604
d__Bacteria|p__Proteobacteria|c__Betaproteobacteria|o__Burkholderiales|f__Oxalobacteraceae|g__Collimonas|s__Collimonas arenae	0.0303405146489103	0.996408242647051	0.0432236233487222	0.967714323741545
d__Bacteria|p__Proteobacteria|c__Betaproteobacteria|o__Burkholderiales|g__Rhizobacter|s__Rhizobacter gummiphilus	0.359237683244448	0.989154421582045	0.0306805959688969	0.598981386555242
d__Bacteria|p__Proteobacteria|c__Betaproteobacteria|o__Burkholderiales|s__Burkholderiales bacterium YL45	0.0304010858232464	0.999949280350869	0.0321180023138056	0.983712853531245
d__Bacteria|p__Proteobacteria|c__Betaproteobacteria|o__Neisseriales|f__Chromobacteriaceae|g__Iodobacter|s__Iodobacter sp. H11R3	0.0341869935866852	0.997497285968566	0.0322098168906922	0.931892173974643
d__Bacteria|p__Proteobacteria|c__Betaproteobacteria|o__Nitrosomonadales|f__Gallionellaceae|g__Gallionella|s__Gallionella capsiferriformans	0.0624116776949458	0.999004858316009	0.0359244409406411	0.957613448486173
d__Bacteria|p__Proteobacteria|c__Betaproteobacteria|o__Nitrosomonadales|f__Nitrosomonadaceae|g__Nitrosomonas|s__Nitrosomonas sp. Is79A3	0.0224435485696652	0.993489411954012	0.0285920325202555	0.923639392390624
d__Bacteria|p__Proteobacteria|c__Betaproteobacteria|o__Rhodocyclales|f__Rhodocyclaceae|g__Azospira|s__Dechlorosoma suillum	0.0467357744288167	0.825561743569859	0.0493319484811034	0.622721197730008
d__Bacteria|p__Proteobacteria|c__Betaproteobacteria|s__Betaproteobacteria bacterium GR16-43	0.0185155051992873	0.794167901744692	0.0187506632824631	0.50715769399573
d__Bacteria|p__Proteobacteria|c__Deltaproteobacteria|o__Desulfobacterales|f__Desulfobacteraceae|g__Desulfosarcina|s__Desulfosarcina ovata	0.0287503945767612	0.847956242301814	0.0151279850997459	0.474811267116346
d__Bacteria|p__Proteobacteria|c__Deltaproteobacteria|o__Myxococcales|f__Archangiaceae|g__Archangium|s__Archangium gephyra	0.175371334997528	0.945109803934744	0.0319067617227337	0.600665910443013
d__Bacteria|p__Proteobacteria|c__Deltaproteobacteria|o__Myxococcales|f__Polyangiaceae|g__Sorangium|s__Sorangium cellulosum	0.0542711608141834	0.924809536199668	0.0220979718576426	0.549676312709659
d__Bacteria|p__Proteobacteria|c__Deltaproteobacteria|o__Myxococcales|f__Vulgatibacteraceae|g__Vulgatibacter|s__Vulgatibacter incomptus	0.0207717389000209	0.816372732483536	0.0238315780191602	0.555221988583254
d__Bacteria|p__Proteobacteria|c__Epsilonproteobacteria|o__Campylobacterales|f__Campylobacteraceae|g__Arcobacter|s__Arcobacter pacificus	0.0216005377723114	0.992680380671741	0.0277369393625941	0.92851531204329
d__Bacteria|p__Proteobacteria|c__Epsilonproteobacteria|o__Campylobacterales|f__Campylobacteraceae|g__Campylobacter|s__Campylobacter peloridis	0.00267038332726889	0.894821166032099	0.0026638256027426	0.701435177735154
d__Bacteria|p__Proteobacteria|c__Epsilonproteobacteria|o__Campylobacterales|f__Campylobacteraceae|g__Campylobacter|s__Campylobacter sputorum	0.0260134034527974	0.996668236481859	0.0244243400907523	0.918706149633225
d__Bacteria|p__Proteobacteria|c__Gammaproteobacteria|o__Alteromonadales|f__Alteromonadaceae|g__Alteromonas|s__Alteromonas macleodii	0.0168062090132337	0.996904884365466	0.0234920653682256	0.934892861074215
d__Bacteria|p__Proteobacteria|c__Gammaproteobacteria|o__Alteromonadales|f__Alteromonadaceae|g__Catenovulum|s__Catenovulum sp. CCB-QB4	0.0472880258554138	0.997098181576436	0.0317639491170628	0.935866366642922
d__Bacteria|p__Proteobacteria|c__Gammaproteobacteria|o__Alteromonadales|f__Alteromonadaceae|g__Marinobacter|s__Marinobacter sp. CP1	0.0420135305793079	0.856530342916377	0.0478750609693733	0.665550024082676
d__Bacteria|p__Proteobacteria|c__Gammaproteobacteria|o__Alteromonadales|f__Alteromonadaceae|g__Marinobacter|s__Marinobacter sp. JH2	0.0237403653458533	0.994865013746516	0.0190208138064813	0.894766438525019
d__Bacteria|p__Proteobacteria|c__Gammaproteobacteria|o__Alteromonadales|f__Pseudoalteromonadaceae|g__Pseudoalteromonas|s__Pseudoalteromonas piscicida	0.013376217251827	0.984672687377099	0.00967831565396609	0.866463061020043
d__Bacteria|p__Proteobacteria|c__Gammaproteobacteria|o__Alteromonadales|f__Shewanellaceae|g__Shewanella|s__Shewanella frigidimarina	0.0713981329714583	0.99864552653137	0.0446013283990127	0.955524739603788
d__Bacteria|p__Proteobacteria|c__Gammaproteobacteria|o__Cellvibrionales|f__Cellvibrionaceae|g__Cellvibrio|s__Cellvibrio japonicus	0.0237648343764768	0.996896739338005	0.0146574370460958	0.892929761384922
d__Bacteria|p__Proteobacteria|c__Gammaproteobacteria|o__Chromatiales|f__Ectothiorhodospiraceae|g__Ectothiorhodospira|s__Ectothiorhodospira sp. BSL-9	0.0158560447070032	0.794945254988732	0.0132655731019273	0.454461211031207
d__Bacteria|p__Proteobacteria|c__Gammaproteobacteria|o__Chromatiales|f__Ectothiorhodospiraceae|g__Thioalkalivibrio|s__Thioalkalivibrio versutus	0.180103435834375	0.982509955884976	0.0443231907681641	0.691178135365999
d__Bacteria|p__Proteobacteria|c__Gammaproteobacteria|o__Chromatiales|f__Thioalkalispiraceae|g__Sulfurivermis|s__Sulfurivermis fontis	0.114108671473186	0.883106214725098	0.0390912484392563	0.637662336551942
d__Bacteria|p__Proteobacteria|c__Gammaproteobacteria|o__Enterobacterales|f__Enterobacteriaceae|g__Atlantibacter|s__Atlantibacter hermannii	0.0391433609348595	0.999592124295919	0.0254184713660802	0.948983021656352
d__Bacteria|p__Proteobacteria|c__Gammaproteobacteria|o__Enterobacterales|f__Enterobacteriaceae|g__Candidatus Doolittlea|s__Candidatus Doolittlea endobia	0.0300399730246151	0.989074013579754	0.0190747889698424	0.887901779878439
d__Bacteria|p__Proteobacteria|c__Gammaproteobacteria|o__Enterobacterales|f__Enterobacteriaceae|g__Cedecea|s__Cedecea neteri	0.0418303557308508	0.999913842403762	0.0494682151261021	0.988109393896798
d__Bacteria|p__Proteobacteria|c__Gammaproteobacteria|o__Enterobacterales|f__Enterobacteriaceae|g__Enterobacter|s__Enterobacter asburiae	0.0736993332709392	1	0.0291810423187322	0.968826377685342
d__Bacteria|p__Proteobacteria|c__Gammaproteobacteria|o__Enterobacterales|f__Enterobacteriaceae|g__Enterobacter|s__Enterobacter chengduensis	0.0150213882943508	0.994174161078893	0.0207308583107097	0.928023550437874
d__Bacteria|p__Proteobacteria|c__Gammaproteobacteria|o__Enterobacterales|f__Enterobacteriaceae|g__Enterobacter|s__Enterobacter cloacae	0.00779484866816421	0.99456097391114	0.00683730411291425	0.873467505648904
d__Bacteria|p__Proteobacteria|c__Gammaproteobacteria|o__Enterobacterales|f__Enterobacteriaceae|g__Enterobacter|s__Enterobacter oligotrophica	0.0246029273213389	0.998356877841015	0.0191359969222336	0.931570560775405
d__Bacteria|p__Proteobacteria|c__Gammaproteobacteria|o__Enterobacterales|f__Enterobacteriaceae|g__Enterobacter|s__Enterobacter sp. 18A13	0.062424057726436	0.989735594657359	0.0356160007200722	0.917629091690155
d__Bacteria|p__Proteobacteria|c__Gammaproteobacteria|o__Enterobacterales|f__Enterobacteriaceae|g__Klebsiella|s__Klebsiella michiganensis	0.0141161712853466	0.997424026494182	0.00280690076712277	0.821526104545633
d__Bacteria|p__Proteobacteria|c__Gammaproteobacteria|o__Enterobacterales|f__Enterobacteriaceae|g__Klebsiella|s__Klebsiella oxytoca	0.045169683607834	1	0.0250958362043707	0.961404384647097
d__Bacteria|p__Proteobacteria|c__Gammaproteobacteria|o__Enterobacterales|f__Enterobacteriaceae|g__Salmonella|s__Salmonella sp. SSDFZ54	0.0583616007665189	0.988103114201454	0.0370610605311372	0.911394226070681
d__Bacteria|p__Proteobacteria|c__Gammaproteobacteria|o__Enterobacterales|f__Enterobacteriaceae|s__secondary endosymbiont of Trabutina mannipara	0.0567227357735358	0.984191597518207	0.0207944737384859	0.842824372485216
d__Bacteria|p__Proteobacteria|c__Gammaproteobacteria|o__Enterobacterales|f__Erwiniaceae|g__Buchnera|s__Buchnera aphidicola	0.00300292346871769	0.968494016793168	0.00196998058787233	0.753417320998299
d__Bacteria|p__Proteobacteria|c__Gammaproteobacteria|o__Enterobacterales|f__Pectobacteriaceae|g__Dickeya|s__Dickeya zeae	0.0480569474920468	0.99984005159213	0.0356701626086314	0.956924271829127
d__Bacteria|p__Proteobacteria|c__Gammaproteobacteria|o__Enterobacterales|f__Pectobacteriaceae|g__Pectobacterium|s__Pectobacterium carotovorum	0.057250327076722	0.999864189559001	0.0405472850138513	0.9747998386344
d__Bacteria|p__Proteobacteria|c__Gammaproteobacteria|o__Legionellales|f__Legionellaceae|g__Legionella|s__Legionella sainthelensi	0.114756332547292	0.998790469966539	0.031701874427204	0.933480613915723
d__Bacteria|p__Proteobacteria|c__Gammaproteobacteria|o__Methylococcales|f__Methylococcaceae|g__Methylomicrobium|s__Methylomicrobium alcaliphilum	0.0574520859166914	0.859376276444133	0.0424655537180178	0.619686490932106
d__Bacteria|p__Proteobacteria|c__Gammaproteobacteria|o__Oceanospirillales|f__Halomonadaceae|g__Halomonas|s__Halomonas sp. THAF12	0.0418440001954962	0.828351664501002	0.0123598289554323	0.435049137753314
d__Bacteria|p__Proteobacteria|c__Gammaproteobacteria|o__Oceanospirillales|f__Halomonadaceae|g__Halomonas|s__Halomonas sp. THAF5a	0.0419290801590081	0.869476856556436	0.0254325731835726	0.539382018966379
d__Bacteria|p__Proteobacteria|c__Gammaproteobacteria|o__Oceanospirillales|f__Halomonadaceae|g__Zymobacter|s__Zymobacter palmae	0.148981397311464	0.998877656358926	0.0201033824279446	0.90733771943739
d__Bacteria|p__Proteobacteria|c__Gammaproteobacteria|o__Pasteurellales|f__Pasteurellaceae|g__Actinobacillus|s__Actinobacillus lignieresii	0.150874006379968	0.998874636609739	0.0435318174577963	0.947334414120098
d__Bacteria|p__Proteobacteria|c__Gammaproteobacteria|o__Pseudomonadales|f__Moraxellaceae|g__Acinetobacter|s__Acinetobacter haemolyticus	0.0497264020378927	0.999435390523783	0.0362733490024162	0.959898309182816
d__Bacteria|p__Proteobacteria|c__Gammaproteobacteria|o__Pseudomonadales|f__Pseudomonadaceae|g__Pseudomonas|s__Pseudomonas alcaliphila	0.0444495672633375	0.84397969996261	0.0433609744156036	0.615075444195527
d__Bacteria|p__Proteobacteria|c__Gammaproteobacteria|o__Pseudomonadales|f__Pseudomonadaceae|g__Pseudomonas|s__Pseudomonas denitrificans (nomen rejiciendum)	0.114841146695036	0.934416333427595	0.0432852202313923	0.660323618866788
d__Bacteria|p__Proteobacteria|c__Gammaproteobacteria|o__Pseudomonadales|f__Pseudomonadaceae|g__Pseudomonas|s__Pseudomonas sp. R76	0.0764107075869164	0.888185876296424	0.0233481401460972	0.535092024552841
d__Bacteria|p__Proteobacteria|c__Gammaproteobacteria|o__Salinisphaerales|f__Salinisphaeraceae|g__Salinisphaera|s__Salinisphaera sp. LB1	0.0238509955274919	0.821273411018659	0.0140548235614915	0.463489490072424
d__Bacteria|p__Proteobacteria|c__Gammaproteobacteria|o__Vibrionales|f__Vibrionaceae|g__Grimontia|s__Grimontia hollisae	0.00708791151393405	0.978088674418016	0.0059402501840505	0.813086647299729
d__Bacteria|p__Proteobacteria|c__Gammaproteobacteria|o__Vibrionales|f__Vibrionaceae|g__Photobacterium|s__Photobacterium damselae	0.0154819732039744	0.991837087750507	0.0266402823445548	0.922792795170092
d__Bacteria|p__Proteobacteria|c__Gammaproteobacteria|o__Vibrionales|f__Vibrionaceae|g__Photobacterium|s__Photobacterium gaetbulicola	0.0271927833301612	0.997815540594734	0.0392780212114611	0.962596072268519
d__Bacteria|p__Proteobacteria|c__Gammaproteobacteria|o__Vibrionales|f__Vibrionaceae|g__Vibrio|s__Vibrio chagasii	0.155523576998086	0.999368832441635	0.0362157844594829	0.954351918991531
d__Bacteria|p__Proteobacteria|c__Gammaproteobacteria|o__Vibrionales|f__Vibrionaceae|g__Vibrio|s__Vibrio scophthalmi	0.0356632247886389	0.99567695709618	0.0400113195865444	0.947899673039902
d__Bacteria|p__Proteobacteria|c__Gammaproteobacteria|o__Vibrionales|f__Vibrionaceae|g__Vibrio|s__Vibrio taketomensis	0.0275673245992282	0.992407399874152	0.0180348495002877	0.868655900245853
d__Bacteria|p__Proteobacteria|c__Gammaproteobacteria|o__Xanthomonadales|f__Xanthomonadaceae|g__Lysobacter|s__Lysobacter capsici	0.0889101228819222	0.916601935603959	0.0176107516662335	0.483261689562188
d__Bacteria|p__Proteobacteria|c__Gammaproteobacteria|o__Xanthomonadales|f__Xanthomonadaceae|g__Lysobacter|s__Lysobacter soli	0.178984833588088	0.957627245616324	0.0214272873243886	0.518478629674107
d__Bacteria|p__Proteobacteria|c__Oligoflexia|o__Bacteriovoracales|f__Halobacteriovoraceae|g__Halobacteriovorax|s__Halobacteriovorax sp. BALOs_7	0.0340853761660782	0.993262106674543	0.020400754120395	0.899576686578824
d__Bacteria|p__Synergistetes|c__Synergistia|o__Synergistales|f__Synergistaceae|g__Cloacibacillus|s__Cloacibacillus porcorum	0.00265627474367624	0.699351034472098	0.00601314057685686	0.395768753983502
d__Bacteria|p__Tenericutes|c__Mollicutes|o__Mycoplasmatales|f__Mycoplasmataceae|g__Mycoplasma|s__Mycoplasma canis	0.0756035628424633	0.994605061520017	0.0159498111340422	0.901581692983702
d__Bacteria|p__Tenericutes|c__Mollicutes|o__Mycoplasmatales|f__Mycoplasmataceae|g__Mycoplasma|s__Mycoplasma mycoides	0.0207062844499136	0.991304397681222	0.0102275274235708	0.842723501821322
d__Bacteria|p__Tenericutes|c__Mollicutes|o__Mycoplasmatales|f__Mycoplasmataceae|g__Mycoplasma|s__Mycoplasma parvum	0.12531014574138	0.999511953597989	0.0486930754878306	0.94696646599195
d__Bacteria|p__Verrucomicrobia|c__Opitutae|o__Opitutales|f__Opitutaceae|g__Opitutus|s__Opitutus terrae	0.0596051988632092	0.883141030561804	0.0295108019360135	0.576833525046153
